# Supplementary material for: Effective Clinical Pathway Improves Interprofessional Collaboration and Reduces Antibiotics Prophylaxis Use in Orthopedic Surgery in Hospitals in Indonesia
Source: Antibiotics (Basel). 2022 Mar 16;11(3):399. doi: 10.3390/antibiotics11030399 (PMC8944506; doi:10.3390/antibiotics11030399)
Supplement: Supplementary file 1 [file antibiotics-11-00399-s001.zip]

Archive with 1 entries (1 files):
- antibiotics-1593892-Supplementary Material.pdf
